# Supplementary material for: Effect of Acetazolamide on Postural Control in Patients with COPD Travelling to 3100 m Randomized Trial
Source: J Clin Med. 2023 Feb 4;12(4):1246. doi: 10.3390/jcm12041246 (PMC9960941; doi:10.3390/jcm12041246)
Supplement: Supplementary file 1 [file jcm-12-01246-s001.zip]

Archive with 1 entries (1 files):
- jcm-2043652-supplementary.pdf
